# Supplementary material for: A systems biology approach to define SARS-CoV-2 correlates of protection
Source: NPJ Vaccines. 2025 Apr 14;10:69. doi: 10.1038/s41541-025-01103-2 (PMC11997207; doi:10.1038/s41541-025-01103-2)
Supplement: Supplementary file 2 — Supplementary Data [file 41541_2025_1103_MOESM2_ESM.xlsx]

## Sheet: Sheet1
animal_id	lrt_virus	ts_virus	ns_virus	protection_status	s_igg	vaccination_status	sex	baseline_msd_oc43	baseline_msd_hku1	baseline_s_igg	baseline_n_igg	baseline_cd4	baseline_cd3	baseline_cd4pd1	baseline_cd4cd95	baseline_cd8pd1	baseline_cd8hladr	baseline_cd14locd16hi	w2v1_mna	w2v1_elispot	w2v1_s_igg	w2v1_cd14hicd16hi	w2v1_cd14locd16hi	w2v1_granulocytes	w4v1/dv2_mna	w4v1/dv2_elispot	w4v1/dv2_s_igg	w4v1/dv2_rbd_igg	w4v1/dv2_cd8pd1	w2v2_elispot	w2v2_s_igg	w2v2_rbd_igg	w2v2_cd4	w2v2_cd3	w2v2_cd4cd95	w2v2_cd4hladr	w2v2_cd8pd1	dayprechall_mna	dayprechall_s_igg	dayprechall_rbd_igg	dayprechall_total_igg_titre_std	dayprechall_igg1_titre_ratio	dayprechall_igg2_titre_ratio	dayprechall_igg3_titre_ratio	dayprechall_igg4_titre_ratio	dayprechall_igm_titre_std	dayprechall_msd_cov2s	dayprechall_msd_cov2rbd	dayprechall_msd_cov1s
1	virus_high	virus_low	virus_high	pathology	low	1	m	75	80	37.746	25	1410	2151	15	577	5	17	1	20	101.5	26.904	10	2	8508	20	41.5	35.722	26.428	2	88.5	19.586	31.394	1213	1946	513	11	5	20	26.76	44.589	-0.901373	2	5	2	5	0.989366	50	60	80
2	virus_high	virus_high	virus_high	pathology	low	1	m	169.249	80	25	25	486	763	8	190	1	22	11	20	41	3.544	4	2	9410	20	0	25	19.448	1	26	6.165	14.586	416	698	202	24	3	20	12.79	10.521	-0.908781	1	6	2	6	-0.382404	50	60	80
3	virus_low	virus_low	virus_high	protected	low	1	m	178.878	80	139.665	25	581	935	10	212	3	9	1	20	25	157.15	2	1	6961	20	0	175	96.791	4	76	168.811	103.14	694	1541	298	14	4	20	250.484	112.546	1.72377	6	4	4	5	2.22804	518.427	411.297	394.331
4	virus_low	virus_high	virus_high	pathology	low	1	f	75	75	18.01	25	574	763	6	219	2	5	9	20	44.5	27.881	10	5	17537	20	20	23.021	30.465	3	14.5	19.46	35.775	1408	2174	571	29	6	20	21.799	37.835	1.06634	6	4	4	4	-0.548208	319.427	60	80
5	virus_high	virus_high	virus_low	pathology	low	1	f	242.363	75	25	25	786	1260	7	289	3	7	10	20	160.5	25.306	13	11	6387	20	234.5	27.253	22.299	3	354.5	15.652	27.477	1140	1909	425	26	3	20	25	29.905	-0.622895	4	6	1	5	-0.739493	169.102	60	80
6	virus_low	virus_high	virus_high	pathology	low	1	f	75	75	39.782	50	587	894	6	225	4	7	7	20	29	38.027	12	6	21846	20	15	41.243	55.952	2	0	11.051	45.208	787	1263	294	23	5	20	19.667	47.268	0.0399942	6	5	1	1	-0.290567	466.092	205.663	80
7	virus_high	virus_high	virus_high	pathology	low	1	m	60	982.438	25	25	521.131	939.157	14.8367	249.011	7.65766	10.666	8.06789	20	11.5	25	7.8132	45.0622	12745.9	20	0	25	25	11.7367	37.5	25	25	659.019	1163.98	270.385	28.2961	8.90802	20	25	25	0.219092	6	5	4	5	-0.369836	205.08	661.727	283.009
8	virus_high	virus_high	virus_high	pathology	low	1	m	252.662	1158.9	25	25	845.603	1391.68	12.7009	270.877	11.3563	11.315	0.889477	20	19.1667	25	7.69142	109.877	16373.6	20	67.5	25	25	26.3046	28	25	25	1619.73	2525.28	607.86	66.6625	10.6513	20	25	25	-0.286491	5	5	5	5	0.102832	341.232	985.12	482.757
9	virus_low	virus_high	virus_high	pathology	low	1	m	362.492	1351.43	25	25	589.69	1193.27	13.7227	338.143	12.533	103.086	8.4937	20	15	25	12.9221	28.8191	14529.9	20	10	25	50	20.376	29.5	25	50	618.736	1179.49	314.955	28.5106	16.9009	20	25	50	-0.649081	5	5	5	5	0.253385	351.143	952.236	414.603
10	virus_high	virus_high	virus_low	pathology	low	1	f	60	224.766	25	25	626.104	1033.81	12.6788	289.953	10.5838	24.3237	4.70694	20	58.5	25	6.74744	8.57814	3562.07	20	34.5	50	25	81.209	20.5	50	25	1275.88	2116.34	424.075	45.0102	16.4553	20	50	25	-0.732649	5	6	1	1	-0.5818	331.156	169.502	80
11	virus_high	virus_high	virus_low	pathology	low	1	f	60	75	25	25	910.249	1403.08	18.1126	371.123	11.1586	35.0007	3.81196	20	1.5	25	4.11893	15.4322	4488.97	20	54	25	25	48.5106	19.5	25	25	1608.71	2436.1	832.254	123.276	34.4011	20	25	25	-1.03436	2	2	2	2	6.74652	50	60	80
12	virus_high	virus_low	virus_low	pathology	low	1	f	60	75	25	25	793.609	1173.33	30.3295	491.349	16.1068	40.4128	11.1447	20	19.5	25	5.16255	20.4572	5798.95	20	4.5	25	25	28.2977	10	25	25	1087.93	1614.99	516.947	74.1614	17.5688	20	25	25	-1.02264	2	2	2	3	-0.505636	301.365	60	226.838
13	virus_high	virus_low	virus_low	pathology	low	1	m	690.955	423.701	370.42	73.876	NA	NA	NA	NA	NA	NA	NA	NA	NA	254.729	NA	NA	NA	NA	NA	NA	NA	NA	NA	NA	NA	NA	NA	NA	NA	NA	NA	228.995	597.376	-0.925346	2	6	5	1	-0.225378	NA	NA	NA
14	virus_high	virus_high	virus_low	pathology	low	1	m	1203.09	1202.35	25	351.186	NA	NA	NA	NA	NA	NA	NA	NA	NA	25	NA	NA	NA	NA	NA	NA	NA	NA	NA	NA	NA	NA	NA	NA	NA	NA	NA	25	2.644	-0.927178	2	5	2	1	0.0954282	NA	NA	NA
15	virus_high	virus_high	virus_high	pathology	low	1	m	325.126	130	25	25	NA	NA	NA	NA	NA	NA	NA	NA	NA	25	NA	NA	NA	NA	NA	NA	NA	NA	NA	NA	NA	NA	NA	NA	NA	NA	NA	25	25	-0.982906	2	1	6	2	0.0880276	NA	NA	NA
16	virus_high	virus_low	virus_low	pathology	low	1	f	230.528	130	25	4.774	NA	NA	NA	NA	NA	NA	NA	NA	NA	25	NA	NA	NA	NA	NA	NA	NA	NA	NA	NA	NA	NA	NA	NA	NA	NA	NA	25	141.124	0.570455	6	4	4	5	-0.420037	NA	NA	NA
17	virus_high	virus_low	virus_low	pathology	low	1	f	2367.33	130	25	14.45	NA	NA	NA	NA	NA	NA	NA	NA	NA	25	NA	NA	NA	NA	NA	NA	NA	NA	NA	NA	NA	NA	NA	NA	NA	NA	NA	6.232	25	-0.160184	5	5	5	5	-0.632875	NA	NA	NA
18	virus_high	virus_high	virus_low	protected	low	1	f	573.605	1190.13	25	25	NA	NA	NA	NA	NA	NA	NA	NA	NA	25	NA	NA	NA	NA	NA	NA	NA	NA	NA	NA	NA	NA	NA	NA	NA	NA	NA	25	25	-0.0540255	5	5	5	5	9.4603	NA	NA	NA
19	virus_low	virus_low	virus_low	pathology	NA	1	m	122.502	73.3333	63.809	48.322	NA	NA	NA	NA	NA	NA	NA	NA	NA	NA	NA	NA	NA	NA	NA	NA	NA	NA	NA	NA	NA	NA	NA	NA	NA	NA	NA	NA	NA	-1.04673	1	2	3	3	-1.34802	50	246.927	80
20	virus_low	virus_high	virus_high	pathology	NA	1	m	60	73.3333	118.383	136.319	NA	NA	NA	NA	NA	NA	NA	NA	NA	NA	NA	NA	NA	NA	NA	NA	NA	NA	NA	NA	NA	NA	NA	NA	NA	NA	NA	NA	NA	-1.03643	1	3	3	3	4.925	50	196.387	80
21	virus_high	virus_low	virus_high	pathology	NA	1	m	60	73.3333	50	240.961	NA	NA	NA	NA	NA	NA	NA	NA	NA	NA	NA	NA	NA	NA	NA	NA	NA	NA	NA	NA	NA	NA	NA	NA	NA	NA	NA	NA	NA	-1.02595	2	2	3	2	-1.13301	50	60	80
22	virus_high	virus_low	virus_high	pathology	NA	1	f	60	73.3333	30.857	162.58	NA	NA	NA	NA	NA	NA	NA	NA	NA	NA	NA	NA	NA	NA	NA	NA	NA	NA	NA	NA	NA	NA	NA	NA	NA	NA	NA	NA	NA	-0.98079	2	2	2	2	-0.000961679	218.135	321.569	80
23	virus_low	virus_low	virus_high	pathology	NA	1	f	60	169.896	50	96.151	NA	NA	NA	NA	NA	NA	NA	NA	NA	NA	NA	NA	NA	NA	NA	NA	NA	NA	NA	NA	NA	NA	NA	NA	NA	NA	NA	NA	NA	-0.967797	2	2	2	2	0.839561	147.144	60	80
24	virus_high	virus_low	virus_high	pathology	NA	1	f	60	75	50	204.847	NA	NA	NA	NA	NA	NA	NA	NA	NA	NA	NA	NA	NA	NA	NA	NA	NA	NA	NA	NA	NA	NA	NA	NA	NA	NA	NA	NA	NA	-1.01887	1	3	3	3	0.0645511	503.622	735.958	485.781
25	virus_low	virus_high	virus_low	pathology	NA	1	m	316.723	1029.49	NA	NA	NA	NA	NA	NA	NA	NA	NA	NA	NA	NA	NA	NA	NA	NA	NA	NA	NA	NA	NA	NA	NA	NA	NA	NA	NA	NA	NA	NA	NA	-0.757261	4	6	5	5	0.000961679	365.037	659.334	387.43
26	NA	virus_high	virus_low	protected	NA	1	m	432.254	1486.03	NA	NA	NA	NA	NA	NA	NA	NA	NA	NA	NA	NA	NA	NA	NA	NA	NA	NA	NA	NA	NA	NA	NA	NA	NA	NA	NA	NA	NA	NA	NA	0.0469712	5	5	5	5	-1.09849	279.494	871.204	321.432
27	NA	virus_high	virus_high	pathology	NA	1	m	364.148	757.078	NA	NA	NA	NA	NA	NA	NA	NA	NA	NA	NA	NA	NA	NA	NA	NA	NA	NA	NA	NA	NA	NA	NA	NA	NA	NA	NA	NA	NA	NA	NA	-0.674528	5	5	5	5	-0.953092	239.557	662.922	236.369
28	NA	virus_high	virus_high	pathology	NA	1	f	128.367	783.126	NA	NA	NA	NA	NA	NA	NA	NA	NA	NA	NA	NA	NA	NA	NA	NA	NA	NA	NA	NA	NA	NA	NA	NA	NA	NA	NA	NA	NA	NA	NA	-0.797943	5	5	5	5	-1.20646	191.542	583.817	80
29	virus_high	virus_high	virus_low	protected	NA	1	f	105.804	880.416	NA	NA	NA	NA	NA	NA	NA	NA	NA	NA	NA	NA	NA	NA	NA	NA	NA	NA	NA	NA	NA	NA	NA	NA	NA	NA	NA	NA	NA	NA	NA	0.0125787	5	5	5	4	-0.881915	503.622	560.486	254.755
30	NA	virus_high	virus_low	protected	NA	1	f	489.657	1163.71	NA	NA	NA	NA	NA	NA	NA	NA	NA	NA	NA	NA	NA	NA	NA	NA	NA	NA	NA	NA	NA	NA	NA	NA	NA	NA	NA	NA	NA	NA	NA	-0.50239	4	5	6	6	-0.43345	335.495	918.707	419.576
31	NA	virus_high	virus_high	NA	low	1	m	68.8889	70	60	60	NA	NA	NA	NA	NA	NA	NA	NA	NA	NA	NA	NA	NA	NA	NA	NA	NA	NA	NA	NA	NA	NA	NA	NA	NA	NA	NA	60	60	-0.0125787	5	5	5	5	-0.844287	50	60	80
32	NA	virus_high	virus_high	NA	low	1	m	189.525	1537.51	240	60	NA	NA	NA	NA	NA	NA	NA	NA	NA	NA	NA	NA	NA	NA	NA	NA	NA	NA	NA	NA	NA	NA	NA	NA	NA	NA	NA	240	60	-0.797943	5	6	5	5	-0.910465	326.785	980.323	338.667
33	NA	virus_high	virus_high	NA	low	1	m	306.837	965.997	60	60	NA	NA	NA	NA	NA	NA	NA	NA	NA	NA	NA	NA	NA	NA	NA	NA	NA	NA	NA	NA	NA	NA	NA	NA	NA	NA	NA	60	120	-0.684962	5	5	5	5	-0.965478	366.41	886.518	360.841
34	NA	virus_high	virus_low	NA	low	1	f	332.862	1442.25	60	60	NA	NA	NA	NA	NA	NA	NA	NA	NA	NA	NA	NA	NA	NA	NA	NA	NA	NA	NA	NA	NA	NA	NA	NA	NA	NA	NA	60	60	-0.728501	5	6	5	5	-0.897987	389.331	930.618	454.997
35	NA	virus_high	virus_high	NA	low	1	f	286.495	986.679	60	120	NA	NA	NA	NA	NA	NA	NA	NA	NA	NA	NA	NA	NA	NA	NA	NA	NA	NA	NA	NA	NA	NA	NA	NA	NA	NA	NA	60	60	-0.787819	5	4	5	5	-0.862227	273.069	832.77	319.482
36	NA	virus_high	virus_low	NA	low	1	f	371.098	1148.25	60	60	NA	NA	NA	NA	NA	NA	NA	NA	NA	NA	NA	NA	NA	NA	NA	NA	NA	NA	NA	NA	NA	NA	NA	NA	NA	NA	NA	60	60	-0.69121	5	5	5	5	-0.917586	359.516	805.163	325.31
37	NA	virus_high	virus_high	NA	low	1	m	68.8889	472.348	60	60	NA	NA	NA	NA	NA	NA	NA	NA	NA	NA	NA	NA	NA	NA	NA	NA	NA	NA	NA	NA	NA	NA	NA	NA	NA	NA	NA	60	60	-0.918498	1	6	1	2	-1.2937	162.69	465.417	80
38	NA	virus_low	virus_low	NA	low	1	m	68.8889	567.894	60	60	NA	NA	NA	NA	NA	NA	NA	NA	NA	NA	NA	NA	NA	NA	NA	NA	NA	NA	NA	NA	NA	NA	NA	NA	NA	NA	NA	60	120	-0.873746	5	5	5	5	-0.446521	263.268	527.153	177.586
39	NA	virus_high	virus_high	NA	low	1	m	68.8889	575.96	60	120	NA	NA	NA	NA	NA	NA	NA	NA	NA	NA	NA	NA	NA	NA	NA	NA	NA	NA	NA	NA	NA	NA	NA	NA	NA	NA	NA	60	60	-0.901101	2	5	5	5	-1.07246	50	469.768	80
40	NA	virus_high	virus_high	NA	low	1	f	68.8889	408.103	60	60	NA	NA	NA	NA	NA	NA	NA	NA	NA	NA	NA	NA	NA	NA	NA	NA	NA	NA	NA	NA	NA	NA	NA	NA	NA	NA	NA	60	60	-1.02065	2	6	2	2	-0.543186	144.849	310.753	309.618
41	NA	virus_low	virus_high	NA	low	1	f	114.423	1029.4	120	60	NA	NA	NA	NA	NA	NA	NA	NA	NA	NA	NA	NA	NA	NA	NA	NA	NA	NA	NA	NA	NA	NA	NA	NA	NA	NA	NA	120	120	0.808231	6	1	1	1	-1.07768	1445.61	2616.86	139.681
42	NA	virus_high	virus_high	NA	low	1	f	510.115	723.923	60	60	NA	NA	NA	NA	NA	NA	NA	NA	NA	NA	NA	NA	NA	NA	NA	NA	NA	NA	NA	NA	NA	NA	NA	NA	NA	NA	NA	60	60	-0.797943	6	1	5	5	-1.34312	50	201.023	90
43	virus_high	virus_high	virus_high	pathology	low	2	m	240.054	80	27.128	25	919	1453	14	364	3	21	21	20	0	5.385	5	2	4533	20	19	25	25	NA	0	25	17.46	800	1237	359	21	3	20	24.221	14.603	-0.608556	5	5	5	4	9.93928	202.147	489.073	242.505
44	virus_high	virus_high	virus_low	pathology	low	2	m	159.919	80	21.729	25	1062	1654	9	373	5	14	4	20	0	25	11	5	7064	20	0	25	47.851	2	34	21.564	39.01	747	1146	289	18	3	20	28.043	23.39	-0.389489	5	6	5	4	-0.737197	213.145	649.171	230.623
45	virus_low	virus_high	virus_high	pathology	low	2	m	76.6667	1313.06	24.431	25	1436	2274	13	455	10	26	1	20	0	25	11	2	4744	20	23.5	23.472	54.25	4	26.5	22.722	46.539	780	1194	314	15	4	20	16.954	71.508	-0.393609	5	6	5	4	-1.01063	370.612	1073.8	422.545
46	virus_high	virus_high	virus_low	pathology	low	2	f	856.228	1173.3	242.174	25	730	949	9	258	2	6	8	20	34.5	199.805	7	6	6298	20	11	229.75	202.537	1	0.5	171.702	187.193	1058	1394	412	18	3	20	178.748	186.764	-0.479612	6	5	5	4	-1.04025	391.399	822.907	297.339
47	virus_high	virus_high	virus_low	pathology	low	2	f	75	75	56.56	25	851	1287	11	316	4	10	26	20	10.5	20.006	10	12	7467	20	2.5	17.293	134.666	3	0.5	23.452	131.34	880	1440	388	15	4	20	14.781	236.523	-0.720859	6	1	5	1	-1.2022	274.625	917.936	344.683
48	virus_high	virus_high	virus_high	pathology	low	2	f	75	1203.21	6.407	25	664	1030	8	286	3	13	8	20	16	14.918	12	10	5660	26	7.5	7.966	61.363	3	0	14.848	46.842	500	838	199	15	3	20	25	59.116	-0.544425	6	1	4	5	-0.441968	171.518	476.979	110
49	virus_low	virus_low	virus_low	protected	high	3	m	75	80	14.56	25	908	1265	10	377	2	7	1	22	179	42.568	5	2	7666	30	0.5	221.752	426.197	2	265	4626.55	3968.65	1432	2011	554	31	5	1747	4132.5	4855.52	149.46	8	8	9	9	11.5683	47836.4	38101.9	741.167
50	virus_low	virus_low	virus_low	protected	high	3	m	149.011	80	60.97	25	656	1034	7	254	3	6	1	20	324	20.241	3	1	6143	20	116	53.547	47.86	2	414	4954.81	688.085	675	1148	247	9	3	1094	2301	497.753	142.681	7	8	9	9	16.1929	11065	2649.5	1407.27
51	virus_low	virus_high	virus_high	protected	high	3	m	75	80	65.61	25	648	908	13	259	2	11	1	20	132	31.521	2	2	4055	20	61.5	47.28	47.343	2	226.5	3479.43	6982.67	549	778	223	16	3	660	1756.65	2684.3	127.31	7	8	9	8	7.16705	22166.6	9552.26	726.154
52	virus_low	virus_low	virus_high	protected	high	3	f	112.266	73.3333	34.51	25	842	1244	7	324	2	6	7	20	128	15.418	6	6	11958	20	4	56.475	143.046	4	0	3306.61	4635	1051	1576	424	16	5	707	1930.63	2240.8	150.733	7	8	9	9	10.7352	19453.9	12540.7	720.222
53	virus_low	virus_low	virus_low	protected	high	3	f	70	73.3333	13.37	25	928	1375	10	355	4	23	5	20	159.5	16.474	6	4	15687	20	31	29.109	47.368	4	309.5	4683.19	4232.59	1109	1697	408	26	4	1060	2303.74	2508.51	167.741	7	8	9	9	16.2398	31516.3	20780.2	4042.28
54	virus_low	virus_high	virus_high	protected	high	3	f	75	75	2.82	25	933	1283	10	380	5	25	12	20	190.5	4.804	2	3	13736	20	135	8.205	22.207	2	129.5	931.03	81.322	541	825	227	32	4	173	690.669	161.903	71.4431	8	8	9	9	5.013	4504.78	1102.48	1158.29
55	virus_high	virus_low	virus_low	pathology	low	4	m	10546.1	246.079	50	50	748.194	1251.39	29.9797	433.667	15.2931	60.7826	25.2142	20	54	50	6.62119	7.75163	8033.49	20	10.8333	50	50	12.937	NA	NA	NA	NA	NA	NA	NA	NA	20	50	50	2.90437	6	4	4	4	-0.668827	1508.34	1170.39	598.092
56	virus_high	virus_high	virus_high	protected	low	4	m	85	90	25	25	1595.32	2196.67	27.8829	611.661	12.4217	27.046	11.0562	96	63	100	6.73999	32.3174	3391.08	89	65	50	50	17.497	NA	NA	NA	NA	NA	NA	NA	NA	89	50	50	6.39397	5	5	4	5	-0.134599	2696.27	2802.26	361.431
57	virus_high	virus_low	virus_high	protected	low	4	m	85	90	25	25	1667.77	2537.46	41.7151	581.347	14.2381	26.3113	12.5728	345	30.8333	200	1.46517	5.99803	2829.47	131	5	100	100	27.411	NA	NA	NA	NA	NA	NA	NA	NA	131	100	100	24.2741	5	5	5	5	5.05789	8603.21	5730.67	603.472
58	virus_high	virus_low	virus_high	protected	low	4	f	85	80	25	25	1475.68	2536.78	104.697	608.052	110.75	86.5403	21.9818	29	31.5	50	2.60709	17.0722	2558.77	45	19.5	100	50	78.8181	NA	NA	NA	NA	NA	NA	NA	NA	45	100	50	3.91977	6	1	4	4	-1.04681	1303.23	914.123	110
59	virus_low	virus_low	virus_low	protected	low	4	f	85	602.267	25	25	1206.09	1909.83	100.218	506.051	58.293	30.3081	35.6939	300	215	800	3.34003	22.574	8864.74	338	22.5	400	400	49.9608	NA	NA	NA	NA	NA	NA	NA	NA	338	400	400	58.998	4	8	8	9	4.62033	9305.29	10974.3	619.439
60	virus_low	virus_low	virus_high	protected	high	4	f	85	90	50	25	1420.15	2390.25	62.7612	418.861	84.7652	55.6171	10.5376	645	14	1600	1.03418	1.31623	3576.39	433	17.5	1600	1600	45.8536	NA	NA	NA	NA	NA	NA	NA	NA	433	1600	1600	90.003	7	9	8	8	6.80992	29515.7	28729.3	1365.27
61	virus_high	virus_low	virus_high	pathology	low	5	m	85	90	25	50	1363.47	2211.09	23.3886	483.145	17.9171	22.2711	11.598	20	12.5	25	2.83944	27.448	2743.02	20	24.1667	25	25	15.9434	42.5	50	25	2233.65	3855.45	1056.1	32.6148	18.0455	20	100	50	1.39946	5	5	5	5	0.233101	1965.79	1237.88	591.325
62	virus_low	virus_low	virus_high	protected	high	5	m	85	90	25	25	496.286	819.696	11.9087	241.375	10.958	10.6077	2.40175	78	60	100	3.92489	16.9555	3541.74	72	50	200	200	12.017	15	3200	800	1032.46	1583.7	417.51	29.6514	10.6318	584	800	400	52.075	7	8	8	8	3.04335	17872.5	17006.2	1581.87
63	virus_low	virus_low	virus_high	protected	low	5	m	1571.14	463.356	25	25	1054.86	1811.47	15.8149	510.163	14.1016	65.8956	6.32597	20	8.33333	25	8.68854	12.8063	2067.38	20	12.5	100	25	21.3575	10.8333	800	400	1416.1	2579.38	612.319	52.0233	24.1155	141	400	200	22.2242	5	5	5	5	0.564964	7967.56	5919.58	726.154
64	virus_low	virus_low	virus_low	protected	high	5	f	76.6667	142.606	25	25	1346.63	2492.97	20.4047	477.715	14.9972	20.2357	8.06894	63	89.5	100	2.61072	3.79293	3890.47	167	78	400	400	47.2819	126.5	6400	6400	1919.42	3247.22	644.088	51.428	14.1672	1823	3200	1600	93.102	7	9	9	8	9.03752	28923.3	21014.5	3175.89
65	virus_high	virus_low	virus_low	protected	high	5	f	85	90	25	25	1159.85	2000.12	25.6714	502.512	14.376	24.1501	26.1658	20	20	50	0.740301	5.05872	4356.7	78	16.6667	200	200	83.1507	45	800	800	886.07	1438.01	389.274	38.6535	8.81963	106	1600	400	21.6854	5	5	5	5	0.929484	12167.2	2802.11	327.422
66	virus_low	virus_low	virus_low	protected	high	5	f	85	90	25	50	1204.9	1849.08	39.1269	502.839	19.3303	57.8834	18.3979	35	125	200	2.45402	6.29121	6593.63	61	6.66667	200	200	59.1767	137.5	1600	800	1250.38	1890.41	527.176	91.3456	30.6849	409	800	800	30.76	5	5	5	8	3.0394	8873.82	5216.88	771.999
67	virus_high	virus_high	virus_high	pathology	low	6	m	60	75	25	25	843.838	1299.06	30.8368	326.938	9.71104	19.4221	8.00735	44	172.5	50	1.53435	4.27757	3495.15	NA	NA	NA	NA	NA	NA	NA	NA	NA	NA	NA	NA	NA	44	50	25	2.10263	6	5	4	5	-0.107815	1497.02	741.995	301.455
68	virus_low	virus_low	virus_low	protected	low	6	m	343.361	379.833	25	25	1221.26	1926.15	26.4426	547.925	11.0834	48.0468	16.597	279	440	100	7.13922	11.539	6240.67	NA	NA	NA	NA	NA	NA	NA	NA	NA	NA	NA	NA	NA	279	100	50	6.22587	5	5	4	5	2.34662	3335.33	2759.71	1416.03
69	virus_low	virus_high	virus_high	pathology	low	6	m	959.787	265.861	25	25	945.385	1512.42	40.2543	517.83	14.9166	33.7973	14.2627	45	70	25	28.5893	38.5049	4744.36	NA	NA	NA	NA	NA	NA	NA	NA	NA	NA	NA	NA	NA	45	25	50	0.790316	5	5	5	5	-0.895978	679.363	842.966	381.279
70	virus_low	virus_low	virus_high	protected	low	6	f	85	90	50	25	1080.88	1509.94	75.1906	477.509	20.6554	31.2769	17.3807	20	140	50	9.25085	12.2674	5559.68	NA	NA	NA	NA	NA	NA	NA	NA	NA	NA	NA	NA	NA	20	50	25	5.75985	6	1	4	4	3.23402	285.498	113	110
71	virus_high	virus_high	virus_high	pathology	low	6	f	85	90	25	25	719.832	1211.32	34.35	348.637	14.2939	75.981	8.48701	95	127.5	200	10.7329	14.7314	7836.16	NA	NA	NA	NA	NA	NA	NA	NA	NA	NA	NA	NA	NA	95	200	100	39.5714	6	1	5	5	3.69537	2766.5	1770.29	323.51
72	virus_low	virus_high	virus_high	protected	low	6	f	85	489.674	25	25	1379.16	2195.77	61.5982	564.327	36.9704	39.3703	16.1138	48	0	100	1.7549	333.649	17199.3	NA	NA	NA	NA	NA	NA	NA	NA	NA	NA	NA	NA	NA	48	100	25	7.8099	6	4	4	4	8.49088	684.459	258.355	228.202
73	virus_low	virus_low	virus_low	protected	high	7	m	60	75	19.32	985.528	NA	NA	NA	NA	NA	NA	NA	NA	NA	1659.63	NA	NA	NA	NA	NA	2144.5	1449.78	NA	NA	NA	NA	NA	NA	NA	NA	NA	NA	2144.5	1449.78	80.5562	8	5	9	9	4.93739	13422.9	5853.59	2170.97
74	virus_low	virus_low	virus_low	pathology	high	7	m	70	100	81.34	50	NA	NA	NA	NA	NA	NA	NA	NA	NA	7956.78	NA	NA	NA	NA	NA	4917	3673.58	NA	NA	NA	NA	NA	NA	NA	NA	NA	NA	4917	3673.58	131.968	8	8	9	9	120.173	32080.8	11479.1	5546.35
75	virus_high	virus_low	virus_low	protected	high	7	m	70	100	46.85	50	NA	NA	NA	NA	NA	NA	NA	NA	NA	1638.86	NA	NA	NA	NA	NA	2545.48	1383.06	NA	NA	NA	NA	NA	NA	NA	NA	NA	NA	2545.48	1383.06	87.0727	8	8	9	8	17.5215	16909.1	7512.52	2451.28
76	virus_low	virus_low	virus_low	pathology	high	7	f	60	75	50	196.822	NA	NA	NA	NA	NA	NA	NA	NA	NA	3366.34	NA	NA	NA	NA	NA	5020.39	3533.72	NA	NA	NA	NA	NA	NA	NA	NA	NA	NA	5020.39	3533.72	160.748	8	1	9	9	21.3194	43149.7	14174.2	10107.7
77	virus_low	virus_low	virus_low	protected	high	7	f	126.296	73.3333	50	50	NA	NA	NA	NA	NA	NA	NA	NA	NA	1488.62	NA	NA	NA	NA	NA	1382.31	1291.11	NA	NA	NA	NA	NA	NA	NA	NA	NA	NA	1382.31	1291.11	73.1673	8	8	8	8	9.20229	10037.9	4512.48	2052.76
78	virus_low	virus_low	virus_low	pathology	high	7	f	60	75	50	50	NA	NA	NA	NA	NA	NA	NA	NA	NA	8097.6	NA	NA	NA	NA	NA	8093.94	10864.8	NA	NA	NA	NA	NA	NA	NA	NA	NA	NA	8093.94	10864.8	201.715	8	8	9	9	56.5956	83232.6	43839.7	8206.45
79	virus_low	virus_low	virus_low	protected	high	8	m	60	458.694	50	NA	NA	NA	NA	NA	NA	NA	NA	138	150	911.914	NA	NA	NA	202	5	1186.41	NA	NA	NA	NA	NA	NA	NA	NA	NA	NA	202	1186.41	NA	64.4487	8	8	8	5	6.30269	15716.7	12456.9	443.895
80	NA	virus_low	virus_high	pathology	high	8	m	60	463.168	50	NA	NA	NA	NA	NA	NA	NA	NA	63	100	371.457	NA	NA	NA	114	125	703.302	NA	NA	NA	NA	NA	NA	NA	NA	NA	NA	114	703.302	NA	40.7854	8	8	5	5	0.406967	9119.02	5552.35	658.304
81	NA	virus_high	virus_low	pathology	high	8	m	60	192.832	50	NA	NA	NA	NA	NA	NA	NA	NA	218	390	1003.04	NA	NA	NA	133	170	971.925	NA	NA	NA	NA	NA	NA	NA	NA	NA	NA	133	971.925	NA	48.1994	8	8	8	8	9.44484	15829.6	12545	882.882
82	virus_low	virus_low	virus_low	protected	high	8	f	346.697	603.201	50	NA	NA	NA	NA	NA	NA	NA	NA	75	35	226.721	NA	NA	NA	133	90	702.428	NA	NA	NA	NA	NA	NA	NA	NA	NA	NA	133	702.428	NA	33.1332	5	5	5	5	2.57095	8362.53	7440.94	464.364
83	NA	virus_high	virus_low	protected	high	8	f	60	614.063	50	NA	NA	NA	NA	NA	NA	NA	NA	279	82.5	245.442	NA	NA	NA	500	168	823.843	NA	NA	NA	NA	NA	NA	NA	NA	NA	NA	500	823.843	NA	44.3908	5	8	5	5	4.24363	9458.89	7209.4	652.846
84	NA	virus_high	virus_low	protected	low	8	f	138.546	604.749	50	NA	NA	NA	NA	NA	NA	NA	NA	39	150	261.185	NA	NA	NA	114	95	370.771	NA	NA	NA	NA	NA	NA	NA	NA	NA	NA	114	370.771	NA	18.1503	6	4	5	5	7.24878	3135.85	2233.94	620.925
85	virus_low	virus_low	virus_low	NA	low	9	f	749.437	1336.78	25	43.499	NA	NA	NA	NA	NA	NA	NA	NA	NA	25	NA	NA	NA	NA	NA	NA	NA	NA	NA	NA	NA	NA	NA	NA	NA	NA	NA	25	63.321	-0.687089	5	6	5	5	1.79506	NA	NA	NA
86	virus_high	virus_low	virus_low	pathology	high	9	f	3417.96	2926.62	929.763	232.599	NA	NA	NA	NA	NA	NA	NA	NA	NA	598.006	NA	NA	NA	NA	NA	NA	NA	NA	NA	NA	NA	NA	NA	NA	NA	NA	NA	797.991	395.53	0.531792	5	6	5	5	-0.652184	NA	NA	NA
87	virus_high	virus_low	virus_high	pathology	low	9	f	424.726	1527.93	25	42.536	NA	NA	NA	NA	NA	NA	NA	NA	NA	25	NA	NA	NA	NA	NA	NA	NA	NA	NA	NA	NA	NA	NA	NA	NA	NA	NA	25	25	-0.622895	5	5	5	4	-0.688948	NA	NA	NA
88	virus_high	virus_low	virus_low	pathology	low	9	m	60	392.739	77.328	41.448	NA	NA	NA	NA	NA	NA	NA	NA	NA	11.188	NA	NA	NA	NA	NA	NA	NA	NA	NA	NA	NA	NA	NA	NA	NA	NA	NA	8.777	25	-0.816083	3	1	5	1	-0.847878	NA	NA	NA
89	NA	virus_low	virus_low	pathology	low	9	m	500.656	496.758	25	322.872	NA	NA	NA	NA	NA	NA	NA	NA	NA	25	NA	NA	NA	NA	NA	NA	NA	NA	NA	NA	NA	NA	NA	NA	NA	NA	NA	25	25	-1.01709	1	1	1	6	-0.412883	NA	NA	NA
90	virus_high	virus_low	virus_low	pathology	low	9	m	60	2629.39	13.756	25	NA	NA	NA	NA	NA	NA	NA	NA	NA	25	NA	NA	NA	NA	NA	NA	NA	NA	NA	NA	NA	NA	NA	NA	NA	NA	NA	25	47.346	-0.699526	4	6	5	6	-0.0930276	NA	NA	NA
[truncated: 2 more columns]
